# Supplementary material for: Rapid Synergistic Biofilm Production of Pseudomonas and Candida on the Pulmonary Cell Surface and in Mice, a Possible Cause of Chronic Mixed Organismal Lung Lesions
Source: Int J Mol Sci. 2022 Aug 16;23(16):9202. doi: 10.3390/ijms23169202 (PMC9409386; doi:10.3390/ijms23169202)
Supplement: Supplementary file 1 [file ijms-23-09202-s001.zip]

Archive with 1 entries (1 files):
- ijms-1850023-supplementary.pdf
